# Supplementary material for: Senescence in dahlia flowers is regulated by a complex interplay between flower age and floret position
Source: Front Plant Sci. 2023 Jan 13;13:1085933. doi: 10.3389/fpls.2022.1085933 (PMC9880482; doi:10.3389/fpls.2022.1085933)
Supplement: Supplementary file 1 [file DataSheet_1.zip]

Archive with 4 entries (4 files):
- SUPPLEMENTARY FIG 1 REVISED.tiff
- Supplementary Table S1 - list of primers for real time PCR.docx
- Supplementary Table S2.xlsx
- Supplementary Table S3- ethylene related gene interaction lists.docx
