# Supplementary material for: Senescence in dahlia flowers is regulated by a complex interplay between flower age and floret position
Source: Front Plant Sci. 2023 Jan 13;13:1085933. doi: 10.3389/fpls.2022.1085933 (PMC9880482; doi:10.3389/fpls.2022.1085933)
Supplement: Supplementary file 1 [file DataSheet_1.zip › Supplementary Table S2.xlsx]

## Sheet: Supp. Table 2A
Supplementary Table 2A - Expression of dahlia genes related to senescence, programmed cell death and autophagy
dahlia ID	ATG code					gene name/function
		SIII-in vs SIV-in	SIV-in vs SIV-out	SIII-in vs SIV-out	RT-qPCR targets
TCONS_00074039	AT1G02170		2.07181	2.00173		ENCODES A TYPE I METACASPASE. TWO ARABIDOPSIS METACASPASES, AT1G02170 (MC1) AND AT4G25110 (MC2) ANTAGONISTICALLY CONTROL PROGRAMMED CELL DEATH IN ARABIDOPSIS. MC1 IS A POSITIVE REGULATOR OF CELL DEATH AND REQUIRES CONSERVED CASPASE-LIKE PUTATIVE CATALYTIC RESIDUES FOR ITS FUNCTION. MC2 NEGATIVELY REGULATES CELL DEATH. THIS FUNCTION IS INDEPENDENT OF THE PUTATIVE CATALYTIC RESIDUES. A THIRD TYPE I…
TCONS_00099697	AT1G02170		1.40888	2.0019		ENCODES A TYPE I METACASPASE. TWO ARABIDOPSIS METACASPASES, AT1G02170 (MC1) AND AT4G25110 (MC2) ANTAGONISTICALLY CONTROL PROGRAMMED CELL DEATH IN ARABIDOPSIS. MC1 IS A POSITIVE REGULATOR OF CELL DEATH AND REQUIRES CONSERVED CASPASE-LIKE PUTATIVE CATALYTIC RESIDUES FOR ITS FUNCTION. MC2 NEGATIVELY REGULATES CELL DEATH. THIS FUNCTION IS INDEPENDENT OF THE PUTATIVE CATALYTIC RESIDUES. A THIRD TYPE I…
TCONS_00062670	AT1G02305	-25.7476		-25.7476		ENCODES A CAPASE INVOLVED IN STRESS INDUCED CELL DEATH. (ATCATHB2) (ATCATHB2)
TCONS_00050089	AT1G02305	-24.8912		-24.8912		ENCODES A CAPASE INVOLVED IN STRESS INDUCED CELL DEATH. (ATCATHB2) (ATCATHB2)
TCONS_00050741	AT1G08230		2.7341	2.59538		CODES FOR A H+-DRIVEN, HIGH AFFINITY GAMMA-AMINOBUTYRIC ACID (GABA) TRANSPORTER. LOCALIZED AT THE PLASMA MEMBRANE. IN PLANTA, ATGAT1 EXPRESSION WAS HIGHEST IN FLOWERS AND UNDER CONDITIONS OF ELEVATED GABA CONCENTRATIONS SUCH AS WOUNDING OR SENESCENCE. PROTEIN_CODING
TCONS_00099902	AT1G11190		1.75488	2.78481		ENCODES A BIFUNCTIONAL NUCLEASE THAT ACTS ON BOTH RNA AND DNA INVOLVED IN NUCLEIC ACID DEGRADATION TO FACILITATE NUCLEOTIDE AND PHOSPHATE RECOVERY DURING SENESCENCE. IT HAS MISMATCH-SPECIFIC ENDONUCLEASE ACTIVITY WITH WIDE RECOGNITION OF SINGLE BASE MISMATCHES AS WELL AS THE ABILITY TO CLEAVE INDEL TYPES OF MISMATCHES (HETERODUPLEXES WITH LOOPS). PROTEIN_CODING BIFUNCTIONAL NUCLEASE I (BFN1) BIFU…
TCONS_00056427	AT1G50940	-25.0345		-25.0345		ENCODES THE ELECTRON TRANSFER FLAVOPROTEIN ETF ALPHA, A PUTATIVE SUBUNIT OF THE MITOCHONDRIAL ELECTRON TRANSFER FLAVOPROTEIN COMPLEX (ETF BETA IS AT5G43430.1) IN ARABIDOPSIS. MUTATIONS OF THE ETF BETA GENE RESULTS IN ACCELERATED SENESCENCE AND EARLY DEATH COMPARED TO WILD-TYPE DURING EXTENDED DARKNESS. ELECTRON TRANSFER FLAVOPROTEIN ALPHA (ETFALPHA) ELECTRON TRANSFER FLAVOPROTEIN ALPHA (ETFALPHA)
TCONS_00061310	AT1G50940		24.2216	24.2547		ENCODES THE ELECTRON TRANSFER FLAVOPROTEIN ETF ALPHA, A PUTATIVE SUBUNIT OF THE MITOCHONDRIAL ELECTRON TRANSFER FLAVOPROTEIN COMPLEX (ETF BETA IS AT5G43430.1) IN ARABIDOPSIS. MUTATIONS OF THE ETF BETA GENE RESULTS IN ACCELERATED SENESCENCE AND EARLY DEATH COMPARED TO WILD-TYPE DURING EXTENDED DARKNESS. ELECTRON TRANSFER FLAVOPROTEIN ALPHA (ETFALPHA) ELECTRON TRANSFER FLAVOPROTEIN ALPHA (ETFALPHA)
TCONS_00052832	AT1G62710	23.6607				ENCODES A VACUOLAR PROCESSING ENZYME BELONGING TO A NOVEL GROUP OF CYSTEINE PROTEASES THAT IS EXPRESSED SPECIFICALLY IN SEEDS AND IS ESSENTIAL FOR THE PROPER PROCESSING OF STORAGE PROTEINS. BETA VACUOLAR PROCESSING ENZYME (BETA-VPE) VACUOLAR PROCESSING ENZYME (VPE, LEGUMAIN) ISOFORM &#946; (LEG&#946;);BETA VACUOLAR PROCESSING ENZYME (BETA-VPE); (BETAVPE);ASPARAGINYL ENDOPEPTIDASE 2 (AEP2)
TCONS_00110967	AT1G62710	1.43828		5.1978		ENCODES A VACUOLAR PROCESSING ENZYME BELONGING TO A NOVEL GROUP OF CYSTEINE PROTEASES THAT IS EXPRESSED SPECIFICALLY IN SEEDS AND IS ESSENTIAL FOR THE PROPER PROCESSING OF STORAGE PROTEINS. BETA VACUOLAR PROCESSING ENZYME (BETA-VPE) VACUOLAR PROCESSING ENZYME (VPE, LEGUMAIN) ISOFORM &#946; (LEG&#946;);BETA VACUOLAR PROCESSING ENZYME (BETA-VPE); (BETAVPE);ASPARAGINYL ENDOPEPTIDASE 2 (AEP2)
TCONS_00133726	AT1G62710	-24.9532		-24.9532		ENCODES A VACUOLAR PROCESSING ENZYME BELONGING TO A NOVEL GROUP OF CYSTEINE PROTEASES THAT IS EXPRESSED SPECIFICALLY IN SEEDS AND IS ESSENTIAL FOR THE PROPER PROCESSING OF STORAGE PROTEINS. BETA VACUOLAR PROCESSING ENZYME (BETA-VPE) VACUOLAR PROCESSING ENZYME (VPE, LEGUMAIN) ISOFORM &#946; (LEG&#946;);BETA VACUOLAR PROCESSING ENZYME (BETA-VPE); (BETAVPE);ASPARAGINYL ENDOPEPTIDASE 2 (AEP2)
TCONS_00135276	AT1G62710	-24.5586		-24.5586		ENCODES A VACUOLAR PROCESSING ENZYME BELONGING TO A NOVEL GROUP OF CYSTEINE PROTEASES THAT IS EXPRESSED SPECIFICALLY IN SEEDS AND IS ESSENTIAL FOR THE PROPER PROCESSING OF STORAGE PROTEINS. BETA VACUOLAR PROCESSING ENZYME (BETA-VPE) VACUOLAR PROCESSING ENZYME (VPE, LEGUMAIN) ISOFORM &#946; (LEG&#946;);BETA VACUOLAR PROCESSING ENZYME (BETA-VPE); (BETAVPE);ASPARAGINYL ENDOPEPTIDASE 2 (AEP2)
TCONS_00110967	AT1G62710		3.73093	5.1978		ENCODES A VACUOLAR PROCESSING ENZYME BELONGING TO A NOVEL GROUP OF CYSTEINE PROTEASES THAT IS EXPRESSED SPECIFICALLY IN SEEDS AND IS ESSENTIAL FOR THE PROPER PROCESSING OF STORAGE PROTEINS. BETA VACUOLAR PROCESSING ENZYME (BETA-VPE) VACUOLAR PROCESSING ENZYME (VPE, LEGUMAIN) ISOFORM &#946; (LEG&#946;);BETA VACUOLAR PROCESSING ENZYME (BETA-VPE); (BETAVPE);ASPARAGINYL ENDOPEPTIDASE 2 (AEP2)
TCONS_00110968	AT1G62710		3.70995	4.67802		ENCODES A VACUOLAR PROCESSING ENZYME BELONGING TO A NOVEL GROUP OF CYSTEINE PROTEASES THAT IS EXPRESSED SPECIFICALLY IN SEEDS AND IS ESSENTIAL FOR THE PROPER PROCESSING OF STORAGE PROTEINS. BETA VACUOLAR PROCESSING ENZYME (BETA-VPE) VACUOLAR PROCESSING ENZYME (VPE, LEGUMAIN) ISOFORM &#946; (LEG&#946;);BETA VACUOLAR PROCESSING ENZYME (BETA-VPE); (BETAVPE);ASPARAGINYL ENDOPEPTIDASE 2 (AEP2)
TCONS_00131921	AT1G66580	24.6798				SENESCENCE ASSOCIATED GENE 24;(SOURCE:ARAPORT11) SENESCENCE ASSOCIATED GENE 24 (SAG24) SENESCENCE ASSOCIATED GENE 24 (SAG24);RIBOSOMAL PROTEIN L10 C (RPL10C)
TCONS_00058414	AT1G66580	23.6069				SENESCENCE ASSOCIATED GENE 24;(SOURCE:ARAPORT11) SENESCENCE ASSOCIATED GENE 24 (SAG24) SENESCENCE ASSOCIATED GENE 24 (SAG24);RIBOSOMAL PROTEIN L10 C (RPL10C)
TCONS_00054297	AT1G66580	-26.3134		-26.3134		SENESCENCE ASSOCIATED GENE 24;(SOURCE:ARAPORT11) SENESCENCE ASSOCIATED GENE 24 (SAG24) SENESCENCE ASSOCIATED GENE 24 (SAG24);RIBOSOMAL PROTEIN L10 C (RPL10C)
TCONS_00066070	AT1G66580		24.1065	24.1067		SENESCENCE ASSOCIATED GENE 24;(SOURCE:ARAPORT11) SENESCENCE ASSOCIATED GENE 24 (SAG24) SENESCENCE ASSOCIATED GENE 24 (SAG24);RIBOSOMAL PROTEIN L10 C (RPL10C)
TCONS_00131921	AT1G66580		-24.6959			SENESCENCE ASSOCIATED GENE 24;(SOURCE:ARAPORT11) SENESCENCE ASSOCIATED GENE 24 (SAG24) SENESCENCE ASSOCIATED GENE 24 (SAG24);RIBOSOMAL PROTEIN L10 C (RPL10C)
TCONS_00058414	AT1G66580		-23.623			SENESCENCE ASSOCIATED GENE 24;(SOURCE:ARAPORT11) SENESCENCE ASSOCIATED GENE 24 (SAG24) SENESCENCE ASSOCIATED GENE 24 (SAG24);RIBOSOMAL PROTEIN L10 C (RPL10C)
TCONS_00094217	AT1G69490		3.83546	5.35581		ENCODES A MEMBER OF THE NAC TRANSCRIPTION FACTOR GENE FAMILY. IT IS EXPRESSED IN FLORAL PRIMORDIA AND UPREGULATED BY AP3 AND PI. ITS EXPRESSION IS ASSOCIATED WITH LEAF SENESCENCE. THE MRNA IS CELL-TO-CELL MOBILE. PROTEIN_CODING NAC-LIKE, ACTIVATED BY AP3/PI (NAP) NAC-LIKE, ACTIVATED BY AP3/PI (ATNAP);NAC-LIKE, ACTIVATED BY AP3/PI (NAP);ARABIDOPSIS NAC DOMAIN CONTAINING PROTEIN 29 (ANAC029)
TCONS_00087740	AT1G70170		1.5148	2.47549		MUTANT HAS LATE FLOWERING; EARLY SENESCENCE; MATRIX METALLOPROTEINASE PROTEIN_CODING MATRIX METALLOPROTEINASE (MMP) MATRIX METALLOPROTEINASE (MMP); (AT2-MMP)
TCONS_00067357	AT1G76150		23.9592	23.9923		ENCODES A MONOFUNCTIONAL ENOYL-COA HYDRATASE 2, INVOLVED IN THE DEGRADATION OF EVEN CIS-UNSATURATED FATTY ACIDS, GENE EXPRESSION IS ENHANCED DURING THE FIRST 2 DAYS OF GERMINATION, AS WELL AS IN SENESCENT LEAVES. PROTEIN_CODING ENOYL-COA HYDRATASE 2 (ECH2) ENOYL-COA HYDRATASE 2 (ECH2); (ATECH2)
TCONS_00067358	AT1G76150		23.3953	23.4284		ENCODES A MONOFUNCTIONAL ENOYL-COA HYDRATASE 2, INVOLVED IN THE DEGRADATION OF EVEN CIS-UNSATURATED FATTY ACIDS, GENE EXPRESSION IS ENHANCED DURING THE FIRST 2 DAYS OF GERMINATION, AS WELL AS IN SENESCENT LEAVES. PROTEIN_CODING ENOYL-COA HYDRATASE 2 (ECH2) ENOYL-COA HYDRATASE 2 (ECH2); (ATECH2)
TCONS_00046097	AT2G01290		24.2872	24.3203		CYTOSOLIC RIBOSE-5-PHOSPHATE ISOMERASE. KNOCKOUT MUTATION CAUSES CHLOROPLAST DYSFUNCTION, LATE FLOWERING AND PREMATURE CELL DEATH. PROTEIN_CODING RIBOSE-5-PHOSPHATE ISOMERASE 2 (RPI2) RIBOSE-5-PHOSPHATE ISOMERASE 2 (RPI2)
TCONS_00048623	AT2G01290		23.2219	23.255		CYTOSOLIC RIBOSE-5-PHOSPHATE ISOMERASE. KNOCKOUT MUTATION CAUSES CHLOROPLAST DYSFUNCTION, LATE FLOWERING AND PREMATURE CELL DEATH. PROTEIN_CODING RIBOSE-5-PHOSPHATE ISOMERASE 2 (RPI2) RIBOSE-5-PHOSPHATE ISOMERASE 2 (RPI2)
TCONS_00046096	AT2G01290		23.1829			CYTOSOLIC RIBOSE-5-PHOSPHATE ISOMERASE. KNOCKOUT MUTATION CAUSES CHLOROPLAST DYSFUNCTION, LATE FLOWERING AND PREMATURE CELL DEATH. PROTEIN_CODING RIBOSE-5-PHOSPHATE ISOMERASE 2 (RPI2) RIBOSE-5-PHOSPHATE ISOMERASE 2 (RPI2)
TCONS_00085037	AT2G01290		1.96802			CYTOSOLIC RIBOSE-5-PHOSPHATE ISOMERASE. KNOCKOUT MUTATION CAUSES CHLOROPLAST DYSFUNCTION, LATE FLOWERING AND PREMATURE CELL DEATH. PROTEIN_CODING RIBOSE-5-PHOSPHATE ISOMERASE 2 (RPI2) RIBOSE-5-PHOSPHATE ISOMERASE 2 (RPI2)
TCONS_00044969	AT2G19450		23.59	23.623		ENCODES ACYL-COA:DIACYLGLYCEROL ACYLTRANSFERASE (DGAT) CATALYZES THE FINAL STEP OF THE TRIACYLGLYCEROL SYNTHESIS PATHWAY. AN INSERTION MUTATION IN THE TAG1 GENE RESULTS IN ALTERED LIPID PHENOTYPE. ROLE IN SENESCENCE AND SEED DEVELOPMENT. ITS PREFERRED SUBSTRATE IS LINOLENOYL-COA (C18:3-COA). PROTEIN_CODING TRIACYLGLYCEROL BIOSYNTHESIS DEFECT 1 (TAG1) ACYL-COA:DIACYLGLYCEROL ACYLTRANSFERASE 1 (DGA…
TCONS_00117873	AT2G19450		3.06581			ENCODES ACYL-COA:DIACYLGLYCEROL ACYLTRANSFERASE (DGAT) CATALYZES THE FINAL STEP OF THE TRIACYLGLYCEROL SYNTHESIS PATHWAY. AN INSERTION MUTATION IN THE TAG1 GENE RESULTS IN ALTERED LIPID PHENOTYPE. ROLE IN SENESCENCE AND SEED DEVELOPMENT. ITS PREFERRED SUBSTRATE IS LINOLENOYL-COA (C18:3-COA). PROTEIN_CODING TRIACYLGLYCEROL BIOSYNTHESIS DEFECT 1 (TAG1) ACYL-COA:DIACYLGLYCEROL ACYLTRANSFERASE 1 (DGA…
TCONS_00104830	AT2G26560		1.76241	2.49682		ENCODES A LIPID ACYL HYDROLASE WITH WIDE SUBSTRATE SPECIFICITY THAT ACCUMULATES UPON INFECTION BY FUNGAL AND BACTERIAL PATHOGENS. PROTEIN IS LOCALIZED IN THE CYTOPLASM IN HEALTHY LEAVES, AND IN MEMBRANES IN INFECTED CELLS. PLAYS A ROLE IN CELL DEATH AND DIFFERENTIALLY AFFECTS THE ACCUMULATION OF OXYLIPINS. CONTRIBUTES TO RESISTANCE TO VIRUS. PROTEIN_CODING PHOSPHOLIPASE A 2A (PLA2A) PATATIN-LIKE …
TCONS_00076640	AT2G29350	3.13215		5.39154		ENCODES A SENESCENCE ASSOCIATED PROTEIN REQUIRED FOR RESISTANCE AGAINST FUNGAL PATHOGENS. NEGATIVE REGULATOR OF DEFENSE AGAINST BACTERIAL PATHOGENS. INDUCED BY ROS. REQUIRED FOR DEFENSE AGAINST ROS AND FUNGAL PATHOGENS MOST LIKELY BY ACTIVATING ANTHOCYANIN BIOSYNTHESIS. SENESCENCE-ASSOCIATED GENE 13 (SAG13) SENESCENCE-ASSOCIATED GENE 13 (SAG13)
TCONS_00076640	AT2G29350		2.23481	5.39154		ENCODES A SENESCENCE ASSOCIATED PROTEIN REQUIRED FOR RESISTANCE AGAINST FUNGAL PATHOGENS. NEGATIVE REGULATOR OF DEFENSE AGAINST BACTERIAL PATHOGENS. INDUCED BY ROS. REQUIRED FOR DEFENSE AGAINST ROS AND FUNGAL PATHOGENS MOST LIKELY BY ACTIVATING ANTHOCYANIN BIOSYNTHESIS. SENESCENCE-ASSOCIATED GENE 13 (SAG13) SENESCENCE-ASSOCIATED GENE 13 (SAG13)
TCONS_00078477	AT2G31260		1.50518	1.82382		INVOLVED IN AUTOPHAGY, THE PROCESS OF VACUOLAR BULK DEGRADATION OF CYTOPLASMIC COMPONENTS. MUTANT SHOWS ACCELERATED BOLTING AND SENESCENCE. PROTEIN_CODING AUTOPHAGY 9 (APG9) AUTOPHAGY 9 (ATG9);AUTOPHAGY 9 (APG9); (ATAPG9)
TCONS_00064748	AT2G34340	1.55103		3.42907		SENESCENCE REGULATOR (PROTEIN OF UNKNOWN FUNCTION, DUF584);(SOURCE:ARAPORT11)
TCONS_00066306	AT2G34340		3.91213	3.75737		SENESCENCE REGULATOR (PROTEIN OF UNKNOWN FUNCTION, DUF584);(SOURCE:ARAPORT11)
TCONS_00064749	AT2G34340		3.21097	4.5346		SENESCENCE REGULATOR (PROTEIN OF UNKNOWN FUNCTION, DUF584);(SOURCE:ARAPORT11)
TCONS_00064748	AT2G34340		1.84863	3.42907		SENESCENCE REGULATOR (PROTEIN OF UNKNOWN FUNCTION, DUF584);(SOURCE:ARAPORT11)
TCONS_00061556	AT2G34770		24.2981	24.3311		ENCODES A FATTY ACID HYDROXYLASE, REQUIRED FOR THE ATBI-1-MEDIATED SUPPRESSION OF PROGRAMMED CELL DEATH. PROTEIN_CODING FATTY ACID HYDROXYLASE 1 (FAH1) ARABIDOPSIS FATTY ACID HYDROXYLASE 1 (ATFAH1);FATTY ACID HYDROXYLASE 1 (FAH1)
TCONS_00061555	AT2G34770		23.681	23.714		ENCODES A FATTY ACID HYDROXYLASE, REQUIRED FOR THE ATBI-1-MEDIATED SUPPRESSION OF PROGRAMMED CELL DEATH. PROTEIN_CODING FATTY ACID HYDROXYLASE 1 (FAH1) ARABIDOPSIS FATTY ACID HYDROXYLASE 1 (ATFAH1);FATTY ACID HYDROXYLASE 1 (FAH1)
TCONS_00091464	AT2G34770		-1.3976			ENCODES A FATTY ACID HYDROXYLASE, REQUIRED FOR THE ATBI-1-MEDIATED SUPPRESSION OF PROGRAMMED CELL DEATH. PROTEIN_CODING FATTY ACID HYDROXYLASE 1 (FAH1) ARABIDOPSIS FATTY ACID HYDROXYLASE 1 (ATFAH1);FATTY ACID HYDROXYLASE 1 (FAH1)
TCONS_00056677	AT2G45210		2.67727	2.79998		SAUR-LIKE AUXIN-RESPONSIVE PROTEIN FAMILY;(SOURCE:ARAPORT11) PROTEIN_CODING SMALL AUXIN UPREGULATED 36 (SAUR36) SMALL AUXIN UPREGULATED 36 (SAUR36);SENESCENCE-ASSOCIATED GENE 201 (SAG201)
TCONS_00044018	AT2G47770	-24.4731		-24.4731		ENCODES A MEMBRANE-BOUND PROTEIN DESIGNATED ATTSPO (ARABIDOPSIS THALIANA TSPO-RELATED). ATTSPO IS RELATED TO THE BACTERIAL OUTER MEMBRANE TRYPTOPHAN-RICH SENSORY PROTEIN (TSPO) AND THE MAMMALIAN MITOCHONDRIAL 18 KDA TRANSLOCATOR PROTEIN (18 KDA TSPO), MEMBERS OF THE TSPO/MBR DOMAIN-CONTAINING MEMBRANE PROTEINS. MAINLY DETECTED IN DRY SEEDS, BUT CAN BE INDUCED IN VEGETATIVE TISSUES BY OSMOTIC OR S…
TCONS_00132046	AT2G47770	-23.6844		-23.6844		ENCODES A MEMBRANE-BOUND PROTEIN DESIGNATED ATTSPO (ARABIDOPSIS THALIANA TSPO-RELATED). ATTSPO IS RELATED TO THE BACTERIAL OUTER MEMBRANE TRYPTOPHAN-RICH SENSORY PROTEIN (TSPO) AND THE MAMMALIAN MITOCHONDRIAL 18 KDA TRANSLOCATOR PROTEIN (18 KDA TSPO), MEMBERS OF THE TSPO/MBR DOMAIN-CONTAINING MEMBRANE PROTEINS. MAINLY DETECTED IN DRY SEEDS, BUT CAN BE INDUCED IN VEGETATIVE TISSUES BY OSMOTIC OR S…
TCONS_00099955	AT3G02040		1.66112	2.2965		ENCODES A MEMBER OF THE GLYCEROPHOSPHODIESTER PHOSPHODIESTERASE (GDPD) FAMILY. HAS GLYCEROPHOSPHODIESTER PHOSPHODIESTERASE ACTIVITY. FUNCTIONS IN MAINTAINING CELLULAR PHOSPHATE HOMEOSTASIS UNDER PHOSPHATE STARVATION. THE MRNA IS CELL-TO-CELL MOBILE. PROTEIN_CODING SENESCENCE-RELATED GENE 3 (SRG3) (ATGDPD1);GLYCEROPHOSPHODIESTER PHOSPHODIESTERASE 1 (GDPD1);SENESCENCE-RELATED GENE 3 (SRG3)
TCONS_00074386	AT3G06490		5.43196	5.65609		ENCODES A MYB TRANSCRIPTION FACTOR INVOLVED IN REGULATING ANTHER DEHISCENCE AS WELL AS REGULATING CELL DEATH, AND CUTICLE-RELATED BOTRYTIS IMMUNITY. PROTEIN_CODING MYB DOMAIN PROTEIN 108 (MYB108) MYB DOMAIN PROTEIN 108 (ATMYB108);BOTRYTIS-SUSCEPTIBLE1 (BOS1);MYB DOMAIN PROTEIN 108 (MYB108)
TCONS_00097708	AT3G16770		2.4727	2.80891		ENCODES A MEMBER OF THE ERF (ETHYLENE RESPONSE FACTOR) SUBFAMILY B-2 OF THE PLANT SPECIFIC ERF/AP2 TRANSCRIPTION FACTOR FAMILY (RAP2.3). THE PROTEIN CONTAINS ONE AP2 DOMAIN. THERE ARE 5 MEMBERS IN THIS SUBFAMILY INCLUDING RAP2.2 AND RAP2.12.IT IS LOCALIZED TO THE NUCLEUS AND ACTS AS A TRANSCRIPTIONAL ACTIVATOR THROUGH THE GCC-BOX. IT HAS BEEN IDENTIFIED AS A SUPPRESSOR OF BAX-INDUCED CELL DEATH B…
TCONS_00078129	AT3G16770		1.7534	2.0746		ENCODES A MEMBER OF THE ERF (ETHYLENE RESPONSE FACTOR) SUBFAMILY B-2 OF THE PLANT SPECIFIC ERF/AP2 TRANSCRIPTION FACTOR FAMILY (RAP2.3). THE PROTEIN CONTAINS ONE AP2 DOMAIN. THERE ARE 5 MEMBERS IN THIS SUBFAMILY INCLUDING RAP2.2 AND RAP2.12.IT IS LOCALIZED TO THE NUCLEUS AND ACTS AS A TRANSCRIPTIONAL ACTIVATOR THROUGH THE GCC-BOX. IT HAS BEEN IDENTIFIED AS A SUPPRESSOR OF BAX-INDUCED CELL DEATH B…
TCONS_00048931	AT3G44680		23.8111	23.8441		ENCODES HDA9 (A RPD3-LIKE HISTONE DEACETYLASE). FUNCTIONS IN PROMOTING THE ONSET OF LEAF SENESCENCE.THE HDA9 MUTANT SHOWS ENHANCED H3K9 ACETYLATION LEVELS,BASED ON IMMUNODETECTION USING H3K9AC ANTIBODIES. NEGATIVELY CONTROLS GENE EXPRESSION IN CONCERT WITH INTERACTING PROTEINS POWERDRESS (PWR), HIGH EXPRESSION OF OSMOTICALLY RESPONSIVE GENES 15 (HOS15), WRKY53, ELONGATED HYPOCOTYL 5 (HY5), ABA IN…
TCONS_00058722	AT3G47340		25.2511	25.2842		ENCODES A GLUTAMINE-DEPENDENT ASPARAGINE SYNTHETASE, THE PREDICTED ASN1 PEPTIDE CONTAINS A PURF-TYPE GLUTAMINE-BINDING DOMAIN, AND IS EXPRESSED PREDOMINANTLY IN SHOOT TISSUES, WHERE LIGHT HAS A NEGATIVE EFFECT ON ITS MRNA ACCUMULATION. EXPRESSION IS INDUCED WITHIN 3 HOURS OF DARK TREATMENT, IN SENESCING LEAVES AND TREATMENT WITH EXOGENOUS PHOTOSYNTHESIS INHIBITOR. INDUCTION OF GENE EXPRESSION WAS…
TCONS_00085952	AT3G56240		4.03378	3.91305		CCH PROTEIN BELONGS TO A FAMILY OF EUKARYOTIC PROTEINS THAT PARTICIPATE IN INTRACELLULAR COPPER HOMEOSTASIS BY DELIVERING THIS METAL TO THE SECRETORY PATHWAY; MAINLY LOCATED ALONG THE VASCULAR BUNDLES OF SENESCING LEAVES AND PETIOLES AS WELL AS IN STEM SIEVE ELEMENTS; HYPOTHESIZED TO HAVE A ROLE IN COPPER MOBILIZATION FROM DECAYING ORGANS TOWARDS REPRODUCTIVE STRUCTURES, AS A RESULT OF METALLOPRO…
TCONS_00044226	AT3G60140		24.3644	24.3974		ENCODES A PROTEIN SIMILAR TO BETA-GLUCOSIDASE AND IS A MEMBER OF GLYCOSIDE HYDROLASE FAMILY 1. EXPRESSION IS INDUCED AFTER 24 HOURS OF DARK TREATMENT, IN SENESCING LEAVES AND TREATMENT WITH EXOGENOUS PHOTOSYNTHESIS INHIBITOR. INDUCTION OF GENE EXPRESSION WAS SUPPRESSED IN EXCISED LEAVES SUPPLIED WITH SUGAR. THE AUTHORS SUGGEST THAT THE GENE PRIMES EXPRESSION PATTERN IS RESPONDING TO THE LEVEL OF …
TCONS_00055370	AT4G01610	-25.0668		-25.0668		ENCODES A CAPASE INVOLVED IN STRESS INDUCED CELL DEATH. ACTIVITY DETECTED IN LEAF AND CELL CULTURE. (ATCATHB3) (ATCATHB3)
TCONS_00067903	AT4G02380		6.16269	9.04997		ENCODES ATLEA5 (LATE EMBRYOGENESIS ABUNDANT LIKE PROTEIN). ALSO KNOWN AS SENESCENCE-ASSOCIATED GENE 21 (SAG21). HAS A ROLE ON OXIDATIVE STRESS TOLERANCE. MRNA LEVELS ARE ELEVATED IN RESPONSE TO VARIOUS STRESSES. PROTEIN_CODING SENESCENCE-ASSOCIATED GENE 21 (SAG21) LATE EMBRYOGENESIS ABUNDANT 38 (LEA38);SENESCENCE-ASSOCIATED GENE 21 (SAG21);ARABIDOPSIS THALIANA LATE EMBRYOGENENSIS ABUNDANT LIKE 5 …
TCONS_00071933	AT4G02380		2.95249			ENCODES ATLEA5 (LATE EMBRYOGENESIS ABUNDANT LIKE PROTEIN). ALSO KNOWN AS SENESCENCE-ASSOCIATED GENE 21 (SAG21). HAS A ROLE ON OXIDATIVE STRESS TOLERANCE. MRNA LEVELS ARE ELEVATED IN RESPONSE TO VARIOUS STRESSES. PROTEIN_CODING SENESCENCE-ASSOCIATED GENE 21 (SAG21) LATE EMBRYOGENESIS ABUNDANT 38 (LEA38);SENESCENCE-ASSOCIATED GENE 21 (SAG21);ARABIDOPSIS THALIANA LATE EMBRYOGENENSIS ABUNDANT LIKE 5 …
TCONS_00071935	AT4G02380		2.41795	2.71609		ENCODES ATLEA5 (LATE EMBRYOGENESIS ABUNDANT LIKE PROTEIN). ALSO KNOWN AS SENESCENCE-ASSOCIATED GENE 21 (SAG21). HAS A ROLE ON OXIDATIVE STRESS TOLERANCE. MRNA LEVELS ARE ELEVATED IN RESPONSE TO VARIOUS STRESSES. PROTEIN_CODING SENESCENCE-ASSOCIATED GENE 21 (SAG21) LATE EMBRYOGENESIS ABUNDANT 38 (LEA38);SENESCENCE-ASSOCIATED GENE 21 (SAG21);ARABIDOPSIS THALIANA LATE EMBRYOGENENSIS ABUNDANT LIKE 5 …
TCONS_00088144	AT4G02380		2.00432	3.11402		ENCODES ATLEA5 (LATE EMBRYOGENESIS ABUNDANT LIKE PROTEIN). ALSO KNOWN AS SENESCENCE-ASSOCIATED GENE 21 (SAG21). HAS A ROLE ON OXIDATIVE STRESS TOLERANCE. MRNA LEVELS ARE ELEVATED IN RESPONSE TO VARIOUS STRESSES. PROTEIN_CODING SENESCENCE-ASSOCIATED GENE 21 (SAG21) LATE EMBRYOGENESIS ABUNDANT 38 (LEA38);SENESCENCE-ASSOCIATED GENE 21 (SAG21);ARABIDOPSIS THALIANA LATE EMBRYOGENENSIS ABUNDANT LIKE 5 …
TCONS_00051036	AT4G14730		24.9282	24.9612		STRESS INDUCED MEMBRANE PROTEIN. MUTANTS SHOW ENHANCED CELL DEATH UNDER STRESS. PROTEIN_CODING LIFEGUARD 1 (LFG1) (ATLFG1);LIFEGUARD 1 (LFG1);GOLGI ANTIAPOPTOTIC PROTEIN 1 (GAAP1)
TCONS_00063059	AT4G16800		24.8109	24.8439		3-METHYLGLUTACONYL-COA HYDRATASE LOCALIZED TO MITOCHONDRIA. KNOCKOUT DISPLAYS ACCELERATED SENESCENCE WHEN SUBJECTED TO EXTENDED DARK CONDITIONS;KNOCKOUT SENESCING LEAVES AND KNOCKOUT SEEDS ACCUMULATE LEU, ILE, AND VAL. PROTEIN_CODING
TCONS_00137138	AT4G16800		23.2104			3-METHYLGLUTACONYL-COA HYDRATASE LOCALIZED TO MITOCHONDRIA. KNOCKOUT DISPLAYS ACCELERATED SENESCENCE WHEN SUBJECTED TO EXTENDED DARK CONDITIONS;KNOCKOUT SENESCING LEAVES AND KNOCKOUT SEEDS ACCUMULATE LEU, ILE, AND VAL. PROTEIN_CODING
TCONS_00134118	AT4G23210		24.9741			ENCODES A CYSTEINE-RICH RECEPTOR-LIKE KINASE (CRK13). OVEREXPRESSION OF CRK13 LEADS TO HYPERSENSITIVE RESPONSE CELL DEATH, AND INDUCES DEFENSE AGAINST PATHOGENS BY CAUSING INCREASED ACCUMULATION OF SALICYLIC ACID. PROTEIN_CODING CYSTEINE-RICH RLK (RECEPTOR-LIKE PROTEIN KINASE) 13 (CRK13) CYSTEINE-RICH RLK (RECEPTOR-LIKE PROTEIN KINASE) 13 (CRK13)
TCONS_00082632	AT4G28530		2.54143	3.6262		MEMBER OF NAC FAMILY OF TRANSCRIPTION FACTORS. ALONG WITH NAC2, KIR1 POSITIVELY REGULATES PROGRAMMED CELL DEATH OF STIGMATIC TISSUE. PROTEIN_CODING NAC DOMAIN CONTAINING PROTEIN 74 (NAC074) KIR1 (KIRA1);NAC DOMAIN CONTAINING PROTEIN 74 (NAC074);NAC DOMAIN CONTAINING PROTEIN 74 (ANAC074)
TCONS_00120455	AT4G30520		23.9829			ENCODES SARK (SENESCENCE-ASSOCIATED RECEPTOR-LIKE KINASE). REGULATES LEAF SENESCENCE THROUGH SYNERGISTIC ACTIONS OF AUXIN AND ETHYLENE. IT IS ONE OF A GROUP OF LRR-RLKS, DESIGNATED AS CLAVATA3 INSENSITIVE RECEPTOR KINASES (CIKS), THAT ACT AS CO-RECEPTORS AND HAVE ESSENTIAL ROLES IN REGULATING CLV3-MEDIATED STEM CELL HOMEOSTASIS. PROTEIN_CODING SENESCENCE-ASSOCIATED RECEPTOR-LIKE KINASE (SARK) SEN…
TCONS_00068179	AT4G30790		2.66333	2.41736		ENCODES AUTOPHAGY-RELATED 2 (ATG11) PROTEIN_CODING AUTOPHAGY-RELATED 11 (ATG11) AUTOPHAGY-RELATED 11 (ATG11)
TCONS_00128074	AT4G32940	1.74256		3.44504		ENCODES A VACUOLAR PROCESSING ENZYME BELONGING TO A NOVEL GROUP OF CYSTEINE PROTEINASES THAT IS EXPRESSED IN VEGETATIVE ORGANS AND IS UPREGULATED IN ASSOCIATION WITH VARIOUS TYPES OF CELL DEATH AND UNDER STRESSED CONDITIONS. THEY ARE ESSENTIAL IN PROCESSING SEED STORAGE PROTEINS AND FOR MEDIATING THE SUSCEPTIBLE RESPONSE OF TOXIN-INDUCED CELL DEATH. GAMMA VACUOLAR PROCESSING ENZYME (GAMMA-VPE) (A…
TCONS_00127867	AT4G32940	1.60046		3.14763		ENCODES A VACUOLAR PROCESSING ENZYME BELONGING TO A NOVEL GROUP OF CYSTEINE PROTEINASES THAT IS EXPRESSED IN VEGETATIVE ORGANS AND IS UPREGULATED IN ASSOCIATION WITH VARIOUS TYPES OF CELL DEATH AND UNDER STRESSED CONDITIONS. THEY ARE ESSENTIAL IN PROCESSING SEED STORAGE PROTEINS AND FOR MEDIATING THE SUSCEPTIBLE RESPONSE OF TOXIN-INDUCED CELL DEATH. GAMMA VACUOLAR PROCESSING ENZYME (GAMMA-VPE) (A…
TCONS_00133099	AT4G32940	-25.8409		-25.8409	*	ENCODES A VACUOLAR PROCESSING ENZYME BELONGING TO A NOVEL GROUP OF CYSTEINE PROTEINASES THAT IS EXPRESSED IN VEGETATIVE ORGANS AND IS UPREGULATED IN ASSOCIATION WITH VARIOUS TYPES OF CELL DEATH AND UNDER STRESSED CONDITIONS. THEY ARE ESSENTIAL IN PROCESSING SEED STORAGE PROTEINS AND FOR MEDIATING THE SUSCEPTIBLE RESPONSE OF TOXIN-INDUCED CELL DEATH. GAMMA VACUOLAR PROCESSING ENZYME (GAMMA-VPE) (A…
TCONS_00127868	AT4G32940		1.80862	2.95517		ENCODES A VACUOLAR PROCESSING ENZYME BELONGING TO A NOVEL GROUP OF CYSTEINE PROTEINASES THAT IS EXPRESSED IN VEGETATIVE ORGANS AND IS UPREGULATED IN ASSOCIATION WITH VARIOUS TYPES OF CELL DEATH AND UNDER STRESSED CONDITIONS. THEY ARE ESSENTIAL IN PROCESSING SEED STORAGE PROTEINS AND FOR MEDIATING THE SUSCEPTIBLE RESPONSE OF TOXIN-INDUCED CELL DEATH. GAMMA VACUOLAR PROCESSING ENZYME (GAMMA-VPE) (A…
TCONS_00128074	AT4G32940		1.67841	3.44504		ENCODES A VACUOLAR PROCESSING ENZYME BELONGING TO A NOVEL GROUP OF CYSTEINE PROTEINASES THAT IS EXPRESSED IN VEGETATIVE ORGANS AND IS UPREGULATED IN ASSOCIATION WITH VARIOUS TYPES OF CELL DEATH AND UNDER STRESSED CONDITIONS. THEY ARE ESSENTIAL IN PROCESSING SEED STORAGE PROTEINS AND FOR MEDIATING THE SUSCEPTIBLE RESPONSE OF TOXIN-INDUCED CELL DEATH. GAMMA VACUOLAR PROCESSING ENZYME (GAMMA-VPE) (A…
TCONS_00127867	AT4G32940		1.52638	3.14763		ENCODES A VACUOLAR PROCESSING ENZYME BELONGING TO A NOVEL GROUP OF CYSTEINE PROTEINASES THAT IS EXPRESSED IN VEGETATIVE ORGANS AND IS UPREGULATED IN ASSOCIATION WITH VARIOUS TYPES OF CELL DEATH AND UNDER STRESSED CONDITIONS. THEY ARE ESSENTIAL IN PROCESSING SEED STORAGE PROTEINS AND FOR MEDIATING THE SUSCEPTIBLE RESPONSE OF TOXIN-INDUCED CELL DEATH. GAMMA VACUOLAR PROCESSING ENZYME (GAMMA-VPE) (A…
TCONS_00070594	AT4G34410	1.84108				ENCODES A MEMBER OF THE ERF (ETHYLENE RESPONSE FACTOR) SUBFAMILY B-3 OF ERF/AP2 TRANSCRIPTION FACTOR FAMILY. THE PROTEIN CONTAINS ONE AP2 DOMAIN. THERE ARE 18 MEMBERS IN THIS SUBFAMILY INCLUDING ATERF-1, ATERF-2, AND ATERF-5. REGULATES PROGRAMMED CELL DEATH (PCD) INHIBITOR GENES. INVOLVED IN RETARDING PROGRAMMED CELL DEATH UNDER SALT STRESS DUE TO THE REGULATION OF PROCESSES PARTICIPATING IN ROS …
TCONS_00066063	AT5G04200		-3.37191			ENCODES A PUTATIVE METACASPASE. ARABIDOPSIS CONTAINS THREE TYPE I MCP GENES (MCP1A-C) AND SIX TYPE II MCP GENES (MCP2A?F): ATMCP1A/AT5G64240, ATMCP1B/AT1G02170, ATMCP1C/AT4G25110, ATMCP2A/AT1G79310, ATMCP2B/AT1G79330, ATMCP2C/AT1G79320, ATMCP2D/AT1G79340, ATMCP2E/AT1G16420, ATMCP2F/AT5G04200. PROTEIN_CODING METACASPASE 9 (MC9) METACASPASE 2F (ATMCP2F);METACASPASE 9 (ATMC9);METACASPASE 9 (MC9);MET…
TCONS_00130198	AT5G10380		4.80372			ENCODES A RING FINGER DOMAIN PROTEIN WITH E3 LIGASE ACTIVITY THAT IS LOCALIZED TO THE LIPID RAFTS OF THE PLASMA MEMBRANE. EXPRESSION IS INCREASED IN RESPONSE TO FUNGAL PATHOGEN. MAY BE INVOLVED IN REGULATION OF PROGRAMMED CELL DEATH BY FACILITATING DEGREDATION OF REGULATION OF PDC ACTIVATORS. THE MRNA IS CELL-TO-CELL MOBILE. PROTEIN_CODING (RING1) ARABIDOPSIS T??XICOS EN LEVADURA 55 (ATL55); (RIN…
TCONS_00070296	AT5G11520		25.1138	25.1469		ENCODES THE CHLOROPLASTIC ISOZYME OF ASPARTATE AMINOTRANSFERASE. INVOLVED IN ASPARTATE BIOSYNTHESIS AND NITROGEN METABOLISM. MRNA IS EXPRESSED IN SENESCING LEAVES. PROTEIN_CODING ASPARTATE AMINOTRANSFERASE 3 (ASP3) ASPARTATE AMINOTRANSFERASE 3 (ASP3);YELLOW-LEAF-SPECIFIC GENE 4 (YLS4)
TCONS_00107211	AT5G12380		2.03755	2.47655		INVOLVED IN MULTIPLE STRESS SIGNALING PATHWAYS; NEGATIVELY REGULATES RPW8.1-MEDIATED CELL DEATH AND DISEASE RESISTANCE. PROTEIN_CODING ANNEXIN 8 (ANNAT8) ANNEXIN 8 (ANN8);ANNEXIN 8 (ANNAT8)
TCONS_00123746	AT5G13170	25.5448		30.6338		ENCODES A MEMBER OF THE SWEET SUCROSE EFFLUX TRANSPORTER FAMILY PROTEINS. SENESCENCE-ASSOCIATED GENE 29 (SAG29) (ATSWEET15);SENESCENCE-ASSOCIATED GENE 29 (SAG29); (SWEET15)
TCONS_00123745	AT5G13170	4.037		6.44057		ENCODES A MEMBER OF THE SWEET SUCROSE EFFLUX TRANSPORTER FAMILY PROTEINS. SENESCENCE-ASSOCIATED GENE 29 (SAG29) (ATSWEET15);SENESCENCE-ASSOCIATED GENE 29 (SAG29); (SWEET15)
TCONS_00046067	AT5G13170		5.33886			ENCODES A MEMBER OF THE SWEET SUCROSE EFFLUX TRANSPORTER FAMILY PROTEINS. SENESCENCE-ASSOCIATED GENE 29 (SAG29) (ATSWEET15);SENESCENCE-ASSOCIATED GENE 29 (SAG29); (SWEET15)
TCONS_00123746	AT5G13170		5.05761	30.6338		ENCODES A MEMBER OF THE SWEET SUCROSE EFFLUX TRANSPORTER FAMILY PROTEINS. SENESCENCE-ASSOCIATED GENE 29 (SAG29) (ATSWEET15);SENESCENCE-ASSOCIATED GENE 29 (SAG29); (SWEET15)
TCONS_00123745	AT5G13170		2.37719	6.44057		ENCODES A MEMBER OF THE SWEET SUCROSE EFFLUX TRANSPORTER FAMILY PROTEINS. SENESCENCE-ASSOCIATED GENE 29 (SAG29) (ATSWEET15);SENESCENCE-ASSOCIATED GENE 29 (SAG29); (SWEET15)
TCONS_00085783	AT5G20230	2.15338		5.37412		ENCODES A AL-STRESS-INDUCED GENE. ALONG WITH TCF, IT PROMOTES LIGNIN BIOSYNTHESIS IN RESPONSE TO COLD STRESS. THE MRNA IS CELL-TO-CELL MOBILE. BLUE-COPPER-BINDING PROTEIN (BCB) BLUE-COPPER-BINDING PROTEIN (ATBCB);BLUE COPPER BINDING PROTEIN (BCB);SENESCENCE ASSOCIATED GENE 14 (SAG14);BLUE-COPPER-BINDING PROTEIN (BCB)
TCONS_00085260	AT5G20230	1.37715		2.62022		ENCODES A AL-STRESS-INDUCED GENE. ALONG WITH TCF, IT PROMOTES LIGNIN BIOSYNTHESIS IN RESPONSE TO COLD STRESS. THE MRNA IS CELL-TO-CELL MOBILE. BLUE-COPPER-BINDING PROTEIN (BCB) BLUE-COPPER-BINDING PROTEIN (ATBCB);BLUE COPPER BINDING PROTEIN (BCB);SENESCENCE ASSOCIATED GENE 14 (SAG14);BLUE-COPPER-BINDING PROTEIN (BCB)
TCONS_00085783	AT5G20230		3.18867	5.37412		ENCODES A AL-STRESS-INDUCED GENE. ALONG WITH TCF, IT PROMOTES LIGNIN BIOSYNTHESIS IN RESPONSE TO COLD STRESS. THE MRNA IS CELL-TO-CELL MOBILE. BLUE-COPPER-BINDING PROTEIN (BCB) BLUE-COPPER-BINDING PROTEIN (ATBCB);BLUE COPPER BINDING PROTEIN (BCB);SENESCENCE ASSOCIATED GENE 14 (SAG14);BLUE-COPPER-BINDING PROTEIN (BCB)
TCONS_00085785	AT5G20230		2.71364	4.49886		ENCODES A AL-STRESS-INDUCED GENE. ALONG WITH TCF, IT PROMOTES LIGNIN BIOSYNTHESIS IN RESPONSE TO COLD STRESS. THE MRNA IS CELL-TO-CELL MOBILE. BLUE-COPPER-BINDING PROTEIN (BCB) BLUE-COPPER-BINDING PROTEIN (ATBCB);BLUE COPPER BINDING PROTEIN (BCB);SENESCENCE ASSOCIATED GENE 14 (SAG14);BLUE-COPPER-BINDING PROTEIN (BCB)
TCONS_00085260	AT5G20230		1.21592	2.62022		ENCODES A AL-STRESS-INDUCED GENE. ALONG WITH TCF, IT PROMOTES LIGNIN BIOSYNTHESIS IN RESPONSE TO COLD STRESS. THE MRNA IS CELL-TO-CELL MOBILE. BLUE-COPPER-BINDING PROTEIN (BCB) BLUE-COPPER-BINDING PROTEIN (ATBCB);BLUE COPPER BINDING PROTEIN (BCB);SENESCENCE ASSOCIATED GENE 14 (SAG14);BLUE-COPPER-BINDING PROTEIN (BCB)
TCONS_00080469	AT5G26340	1.57412		3.59353		ENCODES A PROTEIN WITH HIGH AFFINITY, HEXOSE-SPECIFIC/H+ SYMPORTER ACTIVITY. THE ACTIVITY OF THE TRANSPORTER APPEARS TO BE NEGATIVELY REGULATED BY PHOSPHORYLATION. IMPORTANTLY, MICROARRAY ANALYSIS, AS WELL AS THE STUDY OF THE EXPRESSION OF THIS GENE IN MUTANTS INVOLVED IN PROGRAMMED CELL DEATH (PCD) DEMONSTRATED A TIGHT CORRELATION BETWEEN THIS GENE'S EXPRESSION AND PCD. (MSS1) SUGAR TRANSPORT PR…
TCONS_00072073	AT5G26340		26.9451	26.9781		ENCODES A PROTEIN WITH HIGH AFFINITY, HEXOSE-SPECIFIC/H+ SYMPORTER ACTIVITY. THE ACTIVITY OF THE TRANSPORTER APPEARS TO BE NEGATIVELY REGULATED BY PHOSPHORYLATION. IMPORTANTLY, MICROARRAY ANALYSIS, AS WELL AS THE STUDY OF THE EXPRESSION OF THIS GENE IN MUTANTS INVOLVED IN PROGRAMMED CELL DEATH (PCD) DEMONSTRATED A TIGHT CORRELATION BETWEEN THIS GENE'S EXPRESSION AND PCD. (MSS1) SUGAR TRANSPORT PR…
TCONS_00136556	AT5G26340		24.6476	24.6788		ENCODES A PROTEIN WITH HIGH AFFINITY, HEXOSE-SPECIFIC/H+ SYMPORTER ACTIVITY. THE ACTIVITY OF THE TRANSPORTER APPEARS TO BE NEGATIVELY REGULATED BY PHOSPHORYLATION. IMPORTANTLY, MICROARRAY ANALYSIS, AS WELL AS THE STUDY OF THE EXPRESSION OF THIS GENE IN MUTANTS INVOLVED IN PROGRAMMED CELL DEATH (PCD) DEMONSTRATED A TIGHT CORRELATION BETWEEN THIS GENE'S EXPRESSION AND PCD. (MSS1) SUGAR TRANSPORT PR…
TCONS_00066383	AT5G26340		24.041	24.074		ENCODES A PROTEIN WITH HIGH AFFINITY, HEXOSE-SPECIFIC/H+ SYMPORTER ACTIVITY. THE ACTIVITY OF THE TRANSPORTER APPEARS TO BE NEGATIVELY REGULATED BY PHOSPHORYLATION. IMPORTANTLY, MICROARRAY ANALYSIS, AS WELL AS THE STUDY OF THE EXPRESSION OF THIS GENE IN MUTANTS INVOLVED IN PROGRAMMED CELL DEATH (PCD) DEMONSTRATED A TIGHT CORRELATION BETWEEN THIS GENE'S EXPRESSION AND PCD. (MSS1) SUGAR TRANSPORT PR…
TCONS_00066384	AT5G26340		23.6137	23.6467		ENCODES A PROTEIN WITH HIGH AFFINITY, HEXOSE-SPECIFIC/H+ SYMPORTER ACTIVITY. THE ACTIVITY OF THE TRANSPORTER APPEARS TO BE NEGATIVELY REGULATED BY PHOSPHORYLATION. IMPORTANTLY, MICROARRAY ANALYSIS, AS WELL AS THE STUDY OF THE EXPRESSION OF THIS GENE IN MUTANTS INVOLVED IN PROGRAMMED CELL DEATH (PCD) DEMONSTRATED A TIGHT CORRELATION BETWEEN THIS GENE'S EXPRESSION AND PCD. (MSS1) SUGAR TRANSPORT PR…
TCONS_00045185	AT5G26340		2.24103			ENCODES A PROTEIN WITH HIGH AFFINITY, HEXOSE-SPECIFIC/H+ SYMPORTER ACTIVITY. THE ACTIVITY OF THE TRANSPORTER APPEARS TO BE NEGATIVELY REGULATED BY PHOSPHORYLATION. IMPORTANTLY, MICROARRAY ANALYSIS, AS WELL AS THE STUDY OF THE EXPRESSION OF THIS GENE IN MUTANTS INVOLVED IN PROGRAMMED CELL DEATH (PCD) DEMONSTRATED A TIGHT CORRELATION BETWEEN THIS GENE'S EXPRESSION AND PCD. (MSS1) SUGAR TRANSPORT PR…
TCONS_00137265	AT5G45890		-3.17953			SENESCENCE-ASSOCIATED GENE 12 (SAG12) ENCODING A CYSTEINE PROTEASE INFLUENCED BY CYTOKININ, AUXIN, AND SUGARS.LOCALIZED TO SPECIAL VACUOLE FOUND DURING SENESCENCE CALLED SENESCENCE ASSOCIATED VACUOLES WHICH ARE DIFFERENT FROM CENTRAL VACUOLE IN THE TONOPLAST COMPOSITION AND PH. PROTEIN_CODING SENESCENCE-ASSOCIATED GENE 12 (SAG12) SENESCENCE-ASSOCIATED GENE 12 (SAG12); (ATSAG12)
TCONS_00072335	AT5G50260		4.36124	5.05345		ENCODES A PAPAIN-LIKE CYSTEINE PROTEASE INVOLVED IN TAPETAL PROGRAMMED CELL DEATH AND POLLEN DEVELOPMENT.CEP1 IS EXPRESSED SPECIFICALLY IN THE TAPETUM FROM STAGES 5 TO 11 OF ANTHER DEVELOPMENT. THE CEP1 PROTEIN FIRST APPEARS AS A PROENZYME IN PRECURSOR PROTEASE VESICLES, AND IS THEN TRANSPORTED TO THE VACUOLE AND TRANSFORMED INTO THE MATURE ENZYME BEFORE RUPTURE OF THE VACUOLE. CEP1 WAS ALSO RELE…
TCONS_00136809	AT5G51720	-24.4625		-24.4625		ENCODES A PROTEIN WITH BIOCHEMICAL, STRUCTURAL, AND BIOPHYSICAL CHARACTERISTICS OF A NEET PROTEIN. IT PLAYS A KEY ROLE IN PLANT DEVELOPMENT, SENESCENCE, REACTIVE OXYGEN HOMEOSTASIS, AND FE METABOLISM. NEET GROUP PROTEIN (NEET) NEET GROUP PROTEIN (NEET); (AT-NEET)
TCONS_00126137	AT5G54730	1.22303		1.50954		YEAST AUTOPHAGY 18 F-LIKE PROTEIN;(SOURCE:ARAPORT11) HOMOLOG OF YEAST AUTOPHAGY 18 (ATG18) F (G18F) HOMOLOG OF YEAST AUTOPHAGY 18 (ATG18) F (G18F);ARABIDOPSIS THALIANA HOMOLOG OF YEAST AUTOPHAGY 18 (ATG18) F (ATATG18F);HOMOLOG OF YEAST AUTOPHAGY 18 (ATG18) F (ATG18F)

## Sheet: Supp. Table 2B
Suplementary Table 2B - Expression of dahlia genes anotated as transcription factors
				log 2 Fold Change
Arabiodpsis gene	Dahlia ID	TF family	Gene name	SIII-in vs SIV-in	SIV-in vs SIV-out	SIII-in vs SIV-out	RT-qPCR targets
AT3G54320	TCONS_00108518	AP2	WRI1	0	3.46111	3.43292
AT4G36920	TCONS_00123736	AP2	AP2	0	0	1.58
AT4G37750	TCONS_00053194	AP2	ANT	0	0	-25.2225
AT1G30330	TCONS_00127560	ARF	ARF6	0	-1.54889	0
AT4G30080	TCONS_00112095	ARF	ARF16	0	-24.3029	-25.0055
AT4G30080	TCONS_00123056	ARF	ARF16	0	-1.61463	-1.96809
AT5G37020	TCONS_00071108	ARF	ARF8	0	-1.75804	-1.72921
AT2G25180	TCONS_00090228	ARR-B	RR12	25.3411	0	26.924
AT2G25180	TCONS_00094581	ARR-B	RR12	0	0	-1.78872
AT3G16857	TCONS_00090227	ARR-B	RR1	0	1.97737	2.76687
AT3G16857	TCONS_00126542	ARR-B	RR1	0	0	1.77385
AT2G46870	TCONS_00072388	B3	NGA1	0	-1.55311	-1.74091
AT1G19350	TCONS_00066235	BES1	BES1	0	-1.81607	-1.89051
AT1G75080	TCONS_00078081	BES1	BZR1	0	-1.29171	-1.3851
AT1G78700	TCONS_00057963	BES1	BEH4	-2.56693	0	0
AT1G12860	TCONS_00068610	bHLH	SCRM2	0	0	-23.0023
AT1G26945	TCONS_00064867	bHLH	KDR	0	-2.1257	-2.46868
AT1G59640	TCONS_00076577	bHLH	BPEUB	0	0	-2.2484
AT1G59640	TCONS_00083368	bHLH	BPEUB	0	0	-3.0717
AT1G59640	TCONS_00083369	bHLH	BPEUB	0	0	-2.31455
AT1G59640	TCONS_00090513	bHLH	BPEUB	0	-1.65907	-2.24803
AT1G59640	TCONS_00122297	bHLH	BPEUB	0	-1.86841	-2.46583
AT1G59640	TCONS_00107269	bHLH	BPEUB	0	-2.08988	-2.98337
AT1G68810	TCONS_00061974	bHLH	ABS5	0	0	-2.75563
AT2G22750	TCONS_00058434	bHLH		0	-2.7536	0
AT2G41130	TCONS_00079115	bHLH	BHLH106	0	0	-1.32231
AT2G42280	TCONS_00115158	bHLH	FBH4	0	2.19973	0
AT3G07340	TCONS_00092959	bHLH	CIB3	0	-1.70242	-2.07951
AT3G23690	TCONS_00090211	bHLH	CIL2	0	-1.68506	-1.90006
AT3G28857	TCONS_00064866	bHLH	PRE5	0	-2.35988	-2.93743
AT3G28857	TCONS_00066406	bHLH	PRE5	-1.52786	-1.78963	-3.30041
AT3G57800	TCONS_00072523	bHLH		0	0	-24.2288
AT4G00050	TCONS_00122711	bHLH	UNE10	0	-1.64136	-1.37795
AT4G02590	TCONS_00073768	bHLH	UNE12	0	0	1.5696
AT4G02590	TCONS_00073769	bHLH	UNE12	0	0	1.57021
AT4G09820	TCONS_00086624	bHLH	TT8	0	-4.17879	-4.74427
AT4G09820	TCONS_00125122	bHLH	TT8	0	-4.39482	-4.83401
AT4G20970	TCONS_00104127	bHLH		0	0	3.26468
AT4G20970	TCONS_00104128	bHLH		0	0	2.00269
AT4G29930	TCONS_00078792	bHLH		0	0	1.92288
AT4G34530	TCONS_00067471	bHLH	CIB1	0	0	-2.18225
AT5G08130	TCONS_00105083	bHLH	BIM1	0	-1.37766	-1.59192
AT5G56960	TCONS_00124635	bHLH		0	23.3878	0
AT5G57150	TCONS_00078790	bHLH		0	23.3423	0
AT1G22070	TCONS_00101217	bZIP	TGA3	0	0	2.50172
AT1G75390	TCONS_00065886	bZIP	bZIP44	0	25.5912	0
AT1G75390	TCONS_00080812	bZIP	bZIP44	0	0	1.77093
AT2G04038	TCONS_00054596	bZIP	bZIP48	0	-1.87441	0
AT2G18160	TCONS_00070250	bZIP	bZIP2	0	3.67369	0
AT2G22850	TCONS_00065693	bZIP	bZIP6	0	0	-1.99006
AT2G22850	TCONS_00065694	bZIP	bZIP6	0	0	-1.87127
AT2G40620	TCONS_00080872	bZIP	BZIP18	0	0	-1.94834
AT2G40620	TCONS_00118249	bZIP	BZIP18	0	-1.59048	-1.58486
AT2G42380	TCONS_00095710	bZIP	BZIP34	0	0	-1.80052
AT3G30530	TCONS_00062350	bZIP	bZIP42	0	0	2.01146
AT3G30530	TCONS_00069162	bZIP	bZIP42	2.25601	2.41258	4.69724
AT3G58120	TCONS_00091859	bZIP	BZIP61	0	-1.56692	-1.87116
AT3G58120	TCONS_00091860	bZIP	BZIP61	0	0	-1.69163
AT3G62420	TCONS_00088234	bZIP	BZIP53	0	0	1.56178
AT3G62420	TCONS_00088236	bZIP	BZIP53	0	0	1.38104
AT5G10030	TCONS_00065578	bZIP	TGA4	0	0	2.24618
AT5G10030	TCONS_00101215	bZIP	TGA4	0	0	1.9643
AT1G08290	TCONS_00065218	C2H2	WIP3	0	2.75344	0
AT1G08290	TCONS_00095506	C2H2	WIP3	0	2.56081	3.0591
AT1G26610	TCONS_00125163	C2H2		0	0	1.83905
AT1G27730	TCONS_00072587	C2H2	ZAT10	2.05455	2.15773	4.24322
AT1G27730	TCONS_00078695	C2H2	ZAT10	0	4.31773	0
AT1G27730	TCONS_00104727	C2H2	ZAT10	0	0	2.18489
AT1G30970	TCONS_00067271	C2H2	SUF4	0	23.7246	23.7577
AT1G74250	TCONS_00075066	C2H2		0	23.4034	23.4364
AT1G74250	TCONS_00075067	C2H2		0	23.4783	23.5114
AT1G75710	TCONS_00096794	C2H2		0	-1.6225	0
AT1G75710	TCONS_00116809	C2H2		0	0	-2.12718
AT2G28710	TCONS_00051797	C2H2		0	2.76221	2.84589
AT2G28710	TCONS_00096469	C2H2		0	5.17605	5.2608
AT2G28710	TCONS_00096472	C2H2		0	25.3337	0
AT2G29660	TCONS_00082162	C2H2		0	-2.54857	-2.18712
AT2G37430	TCONS_00110298	C2H2	ZAT11	0	1.88789	0
AT2G37430	TCONS_00110299	C2H2	ZAT11	0	0	2.52579
AT3G44750	TCONS_00106265	C2H2	HDA3	0	0	1.9031
AT3G44750	TCONS_00106266	C2H2	HDA3	0	1.49661	2.13934
AT4G27240	TCONS_00136838	C2H2		0	0	-3.40737
AT4G35280	TCONS_00091206	C2H2	DAZ2	0	0	-2.54211
AT5G22890	TCONS_00077265	C2H2	STOP2	0	2.58164	3.539
AT5G59820	TCONS_00096471	C2H2	ZAT12	0	0	26.1939
AT5G66730	TCONS_00052096	C2H2	IDD1	0	0	23.4506
AT5G66730	TCONS_00106527	C2H2	IDD1	0	4.52305	3.90481
AT1G01350	TCONS_00052025	C3H		0	23.9762	24.0092
AT2G19810	TCONS_00086333	C3H	OZF1	0	0	1.62348
AT2G20280	TCONS_00049499	C3H		0	24.1602	24.1932
AT2G40140	TCONS_00113084	C3H	CZF1	0	0	1.50707
AT2G47850	TCONS_00090939	C3H		0	-1.71169	-2.238
AT1G25440	TCONS_00113195	CO-like	BBX15	0	0	-1.63916
AT3G02380	TCONS_00076597	CO-like	COL2	0	0	1.53842
AT3G02380	TCONS_00078754	CO-like	COL2	0	1.98793	3.67027
AT3G21880	TCONS_00062706	CO-like	BBX10	0	0	23.2014
AT1G75540	TCONS_00078965	DBB	BBX21	0	0	-2.70238
AT2G31380	TCONS_00087824	DBB	STH	0	1.67842	1.84927
AT2G31380	TCONS_00087825	DBB	STH	0	1.26895	1.34188
AT2G47890	TCONS_00096270	DBB		0	-2.11386	-2.56841
AT1G51700	TCONS_00126676	Dof	DOF1	0	-2.00902	0
AT2G37590	TCONS_00096880	Dof	DOF2.4	0	0	1.67339
AT2G36010	TCONS_00093535	E2F/DP	E2F3	0	-22.8984	-23.9382
AT1G21910	TCONS_00069587	ERF	DREB26	0	0	2.39523
AT1G28370	TCONS_00068547	ERF	ERF11	0	0	23.1636
AT1G53170	TCONS_00049430	ERF	ERF8	0	0	24.3338
AT2G23340	TCONS_00108526	ERF	DEAR3	0	0	1.64064
AT2G44840	TCONS_00071434	ERF	ERF13	0	4.97169	5.25317	*
AT2G44840	TCONS_00071435	ERF	ERF13	0	25.0881	25.1208
AT2G44840	TCONS_00071436	ERF	ERF13	0	0	25.5187
AT2G44940	TCONS_00097216	ERF	ERF34	0	-2.42772	-2.78245
AT3G16280	TCONS_00063820	ERF	ERF036	0	2.73256	4.37198
AT3G16770	TCONS_00078129	ERF	ERF72	0	1.7534	2.0746
AT3G16770	TCONS_00097708	ERF	ERF72	0	2.4727	2.80891
AT3G23230	TCONS_00052463	ERF	TDR1	0	24.5418	24.5749
AT3G23230	TCONS_00064306	ERF	TDR1	0	0	2.98952
AT3G23230	TCONS_00069223	ERF	TDR1	0	4.12325	6.02179
AT3G23230	TCONS_00102551	ERF	TDR1	0	24.2792	24.3123
AT3G23230	TCONS_00102552	ERF	TDR1	0	24.5391	24.5722
AT3G23240	TCONS_00055468	ERF	ERF1	0	26.4896	26.5223
AT3G23240	TCONS_00055469	ERF	ERF1	0	0	25.7676
AT3G23240	TCONS_00056710	ERF	ERF1	0	25.1534	25.1816
AT3G23240	TCONS_00062732	ERF	ERF1	0	0	27.3286
AT3G23240	TCONS_00114470	ERF	ERF1	0	1.81833	2.60545
AT4G28140	TCONS_00087227	ERF	ERF54	0	1.62172	2.34252
AT4G28140	TCONS_00087228	ERF	ERF54	0	0	2.18722
AT4G34410	TCONS_00070594	ERF	RRTF1	1.84108	0	0
AT5G05410	TCONS_00081115	ERF	DREB2A	0	0	1.35766
AT5G11590	TCONS_00066779	ERF	TINY2	0	0	3.15579
AT5G11590	TCONS_00070173	ERF	TINY2	0	1.96841	0
AT5G11590	TCONS_00072765	ERF	TINY2	0	-1.39699	0
AT5G11590	TCONS_00085268	ERF	TINY2	0	-1.52448	0
AT5G11590	TCONS_00097802	ERF	TINY2	0	0	1.83583
AT5G11590	TCONS_00110924	ERF	TINY2	0	-1.21445	-1.38513
AT5G13330	TCONS_00097002	ERF	Rap2.6L	0	3.66706	4.47693
AT5G13330	TCONS_00097004	ERF	Rap2.6L	0	0	3.60899
AT5G13910	TCONS_00078211	ERF	LEP	2.60563	0	3.76383
AT5G18560	TCONS_00125494	ERF	PUCHI	2.56353	0	2.57014
AT5G21960	TCONS_00068011	ERF	ERF016	0	0	24.6814
AT5G25190	TCONS_00126025	ERF	ESE3	0	-2.75126	-4.04228
AT5G47220	TCONS_00111353	ERF	ERF2	0	1.68247	2.66687
AT5G47220	TCONS_00111354	ERF	ERF2	23.2609	0	25.4231	*
AT5G47230	TCONS_00055602	ERF	ERF5	0	0	24.2067
AT5G51190	TCONS_00108042	ERF	ERF105	0	1.37711	0
AT5G51190	TCONS_00126827	ERF	ERF105	0	0	1.40945
AT5G51990	TCONS_00081230	ERF	CBF4	0	0	1.83378
AT5G61600	TCONS_00080646	ERF	ERF104	0	0	2.6001
AT5G67190	TCONS_00080034	ERF	DEAR2	0	2.51827	0
AT5G67190	TCONS_00100452	ERF	DEAR2	0	0	1.644
AT4G38180	TCONS_00056380	FAR1	FRS5	0	-1.90048	0
AT4G38180	TCONS_00080902	FAR1	FRS5	0	22.8667	0
AT4G38180	TCONS_00088519	FAR1	FRS5	0	24.0741	0
AT1G69580	TCONS_00108021	G2-like		0	1.56681	2.32866
AT2G03500	TCONS_00088312	G2-like	EFM	0	0	1.93174
AT3G04030	TCONS_00088375	G2-like	MYR2	0	2.3224	2.24182
AT5G06800	TCONS_00088323	G2-like		0	1.78322	2.44916
AT5G18240	TCONS_00088376	G2-like	MYR1	0	1.75595	1.92213
AT4G32890	TCONS_00075814	GATA	GATA9	0	-2.54385	-4.01429
AT4G32890	TCONS_00075815	GATA	GATA9	0	-2.17587	-3.21174
AT4G32890	TCONS_00094562	GATA	GATA9	0	0	-2.54016
AT1G07530	TCONS_00108638	GRAS	SCL14	0	1.52515	2.19233
AT1G66350	TCONS_00089411	GRAS	RGL1	0	0	24.368
AT1G66350	TCONS_00112519	GRAS	RGL1	0	-1.45964	-1.53822
AT4G36710	TCONS_00094039	GRAS	SCL15	0	1.48414	2.14117
AT5G41920	TCONS_00077252	GRAS	SCL23	0	-1.28256	-1.90247
AT5G66770	TCONS_00111167	GRAS		0	-1.21986	-1.43453
AT1G52150	TCONS_00122777	HD-ZIP	ATHB-15	0	1.53645	1.81653
AT1G69780	TCONS_00074450	HD-ZIP	ATHB13	0	0	-3.55038
AT1G69780	TCONS_00116658	HD-ZIP	ATHB13	0	-1.40136	-1.29919
AT2G46680	TCONS_00091625	HD-ZIP	HB-7	0	2.82357	3.30969
AT3G61150	TCONS_00123483	HD-ZIP	HDG1	0	0	-2.07699
AT3G61150	TCONS_00123484	HD-ZIP	HDG1	0	0	-2.85406
AT4G00730	TCONS_00082903	HD-ZIP	ANL2	0	-1.90498	-2.75437
AT4G04890	TCONS_00124253	HD-ZIP	PDF2	0	-1.59395	-1.53076
AT4G37790	TCONS_00061933	HD-ZIP	HAT22	-1.80019	0	-2.38823
AT4G37790	TCONS_00105490	HD-ZIP	HAT22	0	4.82816	6.74563
AT4G37790	TCONS_00105492	HD-ZIP	HAT22	0	0	2.55045
AT5G03790	TCONS_00060075	HD-ZIP	HB51	0	25.6106	25.6416
AT5G53980	TCONS_00060680	HD-ZIP	HB52	0	3.75219	5.53531
AT5G53980	TCONS_00066909	HD-ZIP	HB52	0	0	2.16222
AT1G46264	TCONS_00100760	HSF	HSFB4	0	0	3.24935
AT1G46264	TCONS_00134934	HSF	HSFB4	0	0	-23.2686
AT4G11660	TCONS_00062032	HSF	AT-HSFB2B	0	23.1869	23.2199
AT4G18880	TCONS_00085132	HSF	HSF A4A	0	1.42004	2.6288
AT4G36990	TCONS_00081689	HSF	HSF4	0	2.21438	3.25354
AT4G36990	TCONS_00100758	HSF	HSF4	0	3.0258	3.7197
AT4G36990	TCONS_00100759	HSF	HSF4	0	3.34793	3.94429
AT1G07900	TCONS_00071414	LBD	LBD1	1.60454	0	0
AT2G30130	TCONS_00053779	LBD	ASL5	0	25.6019	25.6289
AT3G11090	TCONS_00094885	LBD	LBD21	0	0	-1.65657
AT3G47870	TCONS_00054928	LBD	LBD27	0	3.69031	0
AT4G00220	TCONS_00068573	LBD	JLO	0	2.39355	0
AT4G37540	TCONS_00055280	LBD	LBD39	0	23.9704	24.0007
AT1G24260	TCONS_00079151	MIKC_MADS	SEP3	0	-3.19798	-3.58815
AT4G37940	TCONS_00052529	MIKC_MADS	AGL21	0	0	23.4997
AT4G36590	TCONS_00063091	M-type_MADS	AGL40	0	-23.3345	-24.4258
AT5G60440	TCONS_00049278	M-type_MADS	AGL62	0	0	-2.31368
AT1G06180	TCONS_00104377	MYB	MYB13	0	0	25.9396
AT1G25340	TCONS_00086083	MYB	MYB116	0	1.82053	2.44842
AT1G34670	TCONS_00092724	MYB	MYB93	0	0	-2.271
AT1G49010	TCONS_00097908	MYB	MYBS1	0	0	-2.07392
AT1G66230	TCONS_00071276	MYB	MYB20	1.66447	0	1.90204
AT1G66370	TCONS_00058271	MYB	MYB113	-1.65925	-2.8252	-4.46021
AT1G66370	TCONS_00065398	MYB	MYB113	-2.03039	0	-3.00101
AT1G66370	TCONS_00076712	MYB	MYB113	0	-2.62808	-3.84813
AT1G68320	TCONS_00086081	MYB	MYB62	0	2.07759	4.19722
AT1G68320	TCONS_00121395	MYB	MYB62	1.6183	2.81677	4.46593
AT2G31180	TCONS_00065885	MYB	MYB14	0	3.7568	0
AT2G47190	TCONS_00086082	MYB	MYB2	0	0	26.3684
AT2G47460	TCONS_00073548	MYB	MYB12	0	0	-24.2032
AT3G06490	TCONS_00074386	MYB	MYB108	0	5.43196	5.65609
AT3G11450	TCONS_00049090	MYB	ATGLSA1	0	23.5981	23.6312
AT3G23250	TCONS_00062456	MYB	MYB15	0	0	3.6762
AT3G23250	TCONS_00106542	MYB	MYB15	0	3.95297	4.77982
AT3G27810	TCONS_00106544	MYB	MYB21	0	-2.54199	0
AT3G28910	TCONS_00080829	MYB	MYB30	0	-1.48341	-1.61734
AT4G05100	TCONS_00075273	MYB	MYB74	0	0	1.91913
AT4G13480	TCONS_00057037	MYB	MYB79	0	3.60275	0
AT4G18770	TCONS_00133755	MYB	MYB98	0	0	24.1538
AT4G21440	TCONS_00075271	MYB	MYB102	0	0	2.87923
AT4G21440	TCONS_00075272	MYB	MYB102	0	1.95418	3.61416
AT4G37260	TCONS_00078737	MYB	MYB73	1.29649	0	0
AT4G37260	TCONS_00078738	MYB	MYB73	1.35132	0	0
AT4G37260	TCONS_00133600	MYB	MYB73	-1.33796	-3.37527	-4.69259	*
AT4G38620	TCONS_00104566	MYB	MYB4	0	0	-1.55481
AT5G04760	TCONS_00079638	MYB	DIV2	0	0	1.85609
AT5G06110	TCONS_00048451	MYB	ATGLSA2	0	23.5817	23.6147
AT5G14340	TCONS_00048219	MYB	MYB40	0	22.9969	23.0299
AT5G49330	TCONS_00107533	MYB	MYB111	0	0	1.79834
AT5G49330	TCONS_00107534	MYB	MYB111	0	2.18054	0
AT5G67300	TCONS_00113349	MYB	MYB44	0	0	1.97124
AT1G01380	TCONS_00054923	MYB_related	ETC1	-2.08958	0	0
AT1G74840	TCONS_00093481	MYB_related		0	0	2.44337
AT1G75250	TCONS_00067662	MYB_related	RL6	0	5.08623	0
AT1G75250	TCONS_00067663	MYB_related	RL6	0	3.59271	0
AT1G75250	TCONS_00056912	MYB_related	RL6	0	-2.29643	-2.73232
AT1G75250	TCONS_00063813	MYB_related	RL6	0	2.5816	2.36012
AT4G39250	TCONS_00063288	MYB_related	RL1	-2.63558	0	-3.44524
AT5G47390	TCONS_00101124	MYB_related	MYBH	0	0	1.82837
AT5G56840	TCONS_00065564	MYB_related		0	0	2.41719
AT1G01720	TCONS_00071403	NAC	ANAC002	0	1.80364	2.94074
AT1G01720	TCONS_00082417	NAC	ANAC002	0	3.60985	3.93353
AT1G01720	TCONS_00082418	NAC	ANAC002	0	4.07721	4.03612
AT1G01720	TCONS_00092268	NAC	ANAC002	0	0	2.80246
AT1G01720	TCONS_00092270	NAC	ANAC002	0	0	3.10504
AT1G01720	TCONS_00092271	NAC	ANAC002	0	0	25.2599
AT1G01720	TCONS_00092272	NAC	ANAC002	0	0	2.78433
AT1G28470	TCONS_00068437	NAC	ANAC010	0	4.27586	3.94056
AT1G52890	TCONS_00093807	NAC	ANAC019	0	0	1.9365
AT1G52890	TCONS_00093808	NAC	ANAC019	0	0	2.18841
AT1G61110	TCONS_00093113	NAC	ANAC025	2.35972	0	2.53568
AT1G69490	TCONS_00094216	NAC	ANAC029	0	0	2.50002
AT1G69490	TCONS_00094217	NAC	ANAC029	0	3.83546	5.35581
AT3G10480	TCONS_00118679	NAC	ANAC050	0	1.37588	1.78481
AT3G12977	TCONS_00099079	NAC	NAC1L	0	3.26829	0
AT3G15500	TCONS_00093811	NAC	ANAC055	0	0	2.29901
AT3G15510	TCONS_00085013	NAC	ANAC056	0	0	1.30896
AT4G27410	TCONS_00093804	NAC	RD26	1.86305	1.95889	3.8559
AT4G27410	TCONS_00093805	NAC	RD26	1.47716	2.21657	3.72794
AT4G28500	TCONS_00098029	NAC	ANAC073	0	3.37197	3.44632
AT4G28530	TCONS_00082632	NAC	ANAC074	0	2.54143	3.6262
AT5G07680	TCONS_00068586	NAC	ANAC080	0	4.23658	5.08773
AT5G08790	TCONS_00129366	NAC	ANAC081	0	1.62435	2.85269
AT5G13180	TCONS_00099742	NAC	ANAC083	0	1.9307	2.76101
AT5G13180	TCONS_00099743	NAC	ANAC083	0	2.76505	4.4592
AT5G18270	TCONS_00095627	NAC	ANAC087	0	3.67394	4.6455
AT5G22380	TCONS_00054234	NAC	ANAC090	0	0	23.7476
AT5G61430	TCONS_00068356	NAC	ANAC100	0	0	2.63201
AT5G61430	TCONS_00090321	NAC	ANAC100	0	1.7854	2.15608
AT5G63790	TCONS_00129368	NAC	ANAC102	0	1.44492	2.26818
AT5G64530	TCONS_00136144	NAC	XND1	0	0	24.2679
AT5G06510	TCONS_00075372	NF-YA	NF-YA10	0	0	3.74216
AT5G12840	TCONS_00065760	NF-YA	NF-YA1	0	0	-2.95493
AT2G37060	TCONS_00097707	NF-YB	NF-YB8	0	1.32105	2.03975
AT2G37060	TCONS_00125723	NF-YB	NF-YB8	0	1.23285	2.17932
AT5G23090	TCONS_00053531	NF-YB	NF-YB13	0	24.8625	24.8956
AT1G07980	TCONS_00047726	NF-YC	NF-YC10	0	24.9065	24.9396
AT1G54830	TCONS_00049142	NF-YC	NF-YC3	0	23.6341	23.6649
AT5G19490	TCONS_00046213	NF-YC		0	23.9032	23.9362
AT1G20640	TCONS_00100618	Nin-like	NLP4	0	2.47734	3.48481
AT1G64530	TCONS_00094874	Nin-like	NLP6	0	1.88362	1.89233
AT1G64530	TCONS_00125793	Nin-like	NLP6	0	0	2.36964
AT1G64530	TCONS_00130646	Nin-like	NLP6	0	0	1.65749
AT4G24020	TCONS_00104851	Nin-like	NLP7	0	0	1.43576
AT4G24020	TCONS_00125790	Nin-like	NLP7	0	1.99506	2.29213
AT1G68840	TCONS_00064548	RAV	RAV2	0	0	2.37051
AT1G20980	TCONS_00127029	SBP	SPL14	0	-1.35013	0
AT1G53160	TCONS_00065017	SBP	SPL4	0	0	-1.62551
AT1G53160	TCONS_00101522	SBP	SPL4	0	0	23.208
AT2G47070	TCONS_00106312	SBP	SPL1	0	-1.43296	-1.37954
AT1G62990	TCONS_00098092	TALE	KNAT7	0	0	-1.92094
AT2G35940	TCONS_00079073	TALE	BLH1	0	0	1.83094
AT4G34610	TCONS_00068474	TALE	BLH6	0	1.85576	3.06734
AT5G11060	TCONS_00097542	TALE	KNAT4	0	-2.54119	-3.32494
AT5G41410	TCONS_00073477	TALE	BEL1	0	-1.40634	0
AT5G41410	TCONS_00073478	TALE	BEL1	0	-1.68254	-1.70879
AT5G41410	TCONS_00102135	TALE	BEL1	0	-1.44182	0
AT5G41410	TCONS_00102137	TALE	BEL1	0	-1.62164	-1.48288
AT1G30210	TCONS_00106000	TCP	TCP24	0	-2.58959	-3.33749
AT1G58100	TCONS_00113502	TCP	TCP8	0	-2.01792	0
AT1G69690	TCONS_00069532	TCP	TCP15	0	0	-2.4923
AT1G72010	TCONS_00053454	TCP	TCP22	0	-24.1132	0
AT3G47620	TCONS_00113503	TCP	TCP14	0	-1.83094	0
AT1G31310	TCONS_00053262	Trihelix		0	0	-22.892
AT2G44730	TCONS_00103398	Trihelix		0	0	-1.79975
AT5G01380	TCONS_00069805	Trihelix		0	4.82933	0
AT5G03680	TCONS_00135245	Trihelix	PTL	0	0	-23.3408
AT1G13960	TCONS_00070944	WRKY	WRKY4	1.39482	0	2.11076
AT1G29280	TCONS_00099075	WRKY	WRKY65	0	1.53454	1.58088
AT1G29860	TCONS_00081619	WRKY	WRKY71	0	2.16319	2.10126
AT1G29860	TCONS_00081624	WRKY	WRKY71	0	2.01977	1.63536
AT1G62300	TCONS_00098747	WRKY	WRKY6	1.67329	2.29106	3.99536
AT1G62300	TCONS_00098748	WRKY	WRKY6	2.12872	1.68176	3.83522
AT1G62300	TCONS_00098749	WRKY	WRKY6	2.01874	2.60726	4.6559
AT1G80840	TCONS_00078713	WRKY	WRKY40	0	1.55797	2.84764
AT1G80840	TCONS_00082267	WRKY	WRKY40	1.62154	0	2.19407
AT1G80840	TCONS_00082268	WRKY	WRKY40	0	0	2.25098
AT2G23320	TCONS_00093958	WRKY	WRKY15	0	2.24382	2.19487
AT2G38470	TCONS_00078542	WRKY	WRKY33	0	2.3861	3.2675
AT2G38470	TCONS_00090623	WRKY	WRKY33	0	2.5677	4.84558
AT2G38470	TCONS_00090624	WRKY	WRKY33	0	2.35942	3.88626
AT2G40740	TCONS_00071639	WRKY	WRKY55	0	3.7395	0
AT3G56400	TCONS_00077634	WRKY	WRKY70	0	1.3943	2.90232
AT4G01250	TCONS_00077488	WRKY	WRKY22	0	0	3.03431
AT4G11070	TCONS_00096184	WRKY	WRKY41	0	0	3.19589
AT4G31800	TCONS_00076366	WRKY	WRKY18	0	0	22.9881
AT4G31800	TCONS_00082266	WRKY	WRKY18	0	0	2.43138
AT5G07100	TCONS_00091635	WRKY	WRKY26	2.05207	1.80907	3.89036
AT5G13080	TCONS_00066953	WRKY	WRKY75	0	4.62832	5.26241
AT5G13080	TCONS_00072972	WRKY	WRKY75	0	2.07095	2.4944
AT5G26170	TCONS_00071406	WRKY	WRKY50	0	0	2.21998
AT5G49520	TCONS_00130682	WRKY	WRKY48	0	1.28809	1.80923
AT5G52830	TCONS_00079996	WRKY	WRKY27	0	0	25.5703
AT5G64810	TCONS_00071405	WRKY	WRKY51	0	1.63915	3.3621
AT2G26580	TCONS_00089960	YABBY	YABBY5	0	0	-1.36085
AT2G45190	TCONS_00079774	YABBY	YABBY1	0	-2.12988	0
AT4G00180	TCONS_00079773	YABBY	YABBY3	0	-2.26045	0
AT2G02540	TCONS_00122289	ZF-HD	HB21	0	-2.43499	-1.95454
AT3G28920	TCONS_00100744	ZF-HD	HB34	0	-2.40509	-2.4697
AT5G15210	TCONS_00107900	ZF-HD	HB30	0	0	1.81594
AT5G39760	TCONS_00103055	ZF-HD	HB23	0	-1.96401	-2.27465
AT5G39760	TCONS_00107904	ZF-HD	HB23	0	-2.25495	-2.79203

## Sheet: Supp. Table 2C
Supplementary Table 2C - Expression of dahlia genes related to ethylene and cytokinin signalling
Arabiodpsis gene	Dahlia ID	Gene name	SIII-in vs SIV-in	SIV-in vs SIV-out	SIII-in vs SIV-out	RT-qPCR targets
AT4G11280	TCONS_00102378	ACS6	2.81683
AT5G25350	TCONS_00123763	EBF2	1.53622		2.38
AT5G25350	TCONS_00123766	EBF2	1.43982		1.96
AT5G25350	TCONS_00123767	EBF2		2.66661	3.74	*
AT5G25350	TCONS_00123764	EBF2		1.70607	2.99
AT2G43790	TCONS_00134955	MPK6		24.3355	24.4
AT2G19500	TCONS_00108633	CKX2		2.95927	2.23	*
AT1G75450	TCONS_00110503	CKX6		1.70713	2.7
AT2G25180	TCONS_00090228	ARR-B	25.3411		26.9
AT3G63110	TCONS_00043414	IPT3		24.5846	24.6
AT3G16857	TCONS_00090227	ARR-B		1.97737	2.77
AT5G62920	TCONS_00091529	ARR-A		24.1811		*
AT2G25180	TCONS_00090228	ARR-B	25.34	26.924	26.924	*
AT2G25180	TCONS_00094581			-1.78872	-1.78872
AT2G25490	TCONS_00081410	EBF1		1.36934	2.38323
AT3G23240	TCONS_00062732	ERF1			27.3286
AT3G23240	TCONS_00055468	ERF1		26.4896	26.5223
AT3G23240	TCONS_00056710	ERF1		25.1534	25.1816
AT3G23240	TCONS_00114470	ERF1		1.81833	2.60545
AT3G23240	TCONS_00055469	ERF1			25.7676
AT5G62920	TCONS_00091531	ARR-A		2.73237	3.27371
AT5G62920	TCONS_00091530	ARR-A		2.26134	2.88253
AT5G62920	TCONS_00091529	ARR-A		24.1811
AT1G03430	TCONS_00070930	AHP		1.87648	2.56167
AT2G43790	TCONS_00134955	MPK3/6		24.3355	24.3686
AT2G43790	TCONS_00133076	MPK3/6		24.2014	24.2345
AT3G59790	TCONS_00063198	MPK3/6		23.9908	24.0238
AT3G21220	TCONS_00085287	SIMKK		2.23071	4.15554
AT3G21220	TCONS_00085288			2.40604	3.7499
AT3G51040	TCONS_00083056	RTE			-1.36137
AT5G44790	TCONS_00119731	RAN1		1.36401	1.57209
AT1G01480	TCONS_00068357	ACS2		1.63161	3.05205
